# Supplementary material for: ‘The Addiction Was Making Things Harder for My Mental Health’: A Qualitative Exploration of the Views of Adults and Adolescents Accessing a Substance Misuse Treatment Service
Source: Int J Environ Res Public Health. 2023 May 26;20(11):5967. doi: 10.3390/ijerph20115967 (PMC10253073; doi:10.3390/ijerph20115967)
Supplement: Supplementary file 1 [file ijerph-20-05967-s001.zip]

Archive with 1 entries (1 files):
- ijerph-2339089-supplementary.pdf
